# Supplementary material for: Peripheral immune signature resembles tumor microenvironment and predicts clinical outcomes in head and neck squamous cell carcinoma
Source: Front Immunol. 2022 Sep 6;13:915207. doi: 10.3389/fimmu.2022.915207 (PMC9486472; doi:10.3389/fimmu.2022.915207)
Supplement: Supplementary file 4 [file Table_1.xlsx]

## Sheet: Sheet1
Table S1 Demographic and clinicopathological characteristics of patients with HNSCC from 3 clinical centers
	Variable	Number of patients (%)
	Gender
	Male	395 (65.9%)
	Female	204 (34.1%)
	Age(year)
	≤59	361 (60.3%)
	>59	238 (39.7%)
	Smoking history
	Yes	154 (25.7%)
	No or unclear	445 (74.3%)
	T stage
	T1	214 (35.7%)
	T2	253 (42.2%)
	T3	54 (9.0%)
	T4	78 (13.1%)
	N stage
	N0	489 (81.5%)
	N1	49 (8.2%)
	N2	61 (10.1%)
	N3	1 (0.2%)
	Pathological stage
	I	210 (35.1%)
	II	235 (39.2%)
	III	45 (7.5%)
	IV	109 (18.2%)
	Pathological differentiation grade
	Well	250 (41.7%)
	Moderately	218 (36.4%)
	Poor	19 (3.2%)
	Unclear	112 (18.7%)
	Tumor site
	Tongue	382 (63.8%)
	Floor of mouth	48 (8.0%)
	Buccal mucosa	61 (10.2%)
	Gingiva	59 (9.8%)
	Hard palate	11 (1.8%)
	Oropharynx	6 (1.0%)
	Other	32 (5.4%)
