# Supplementary material for: Peripheral immune signature resembles tumor microenvironment and predicts clinical outcomes in head and neck squamous cell carcinoma
Source: Front Immunol. 2022 Sep 6;13:915207. doi: 10.3389/fimmu.2022.915207 (PMC9486472; doi:10.3389/fimmu.2022.915207)
Supplement: Supplementary file 5 [file Table_2.xlsx]

## Sheet: Sheet1
Table S2 Univariable and multivariable COX regression of correlation factors of survival in TCGA cohort
	univariable regression					multivariable regression
	BT	HR	CI	PV		BT	HR	CI	PV
Gender	0.252206	1.28686	0.944-1.754	0.110423		0.149548	1.16131	0.838-1.609	0.368748
Age	0.0213678	1.0216	1.008-1.035	0.00160841		0.024624	1.02493	1.011-1.04	0.000647294
T_stage	0.63904	1.89466	1.369-2.622	0.000116114		0.500894	1.6502	1.025-2.656	0.0391738
N_stage	0.61805	1.85531	1.327-2.593	0.000297771
Pathology_stage	0.529666	1.69836	1.163-2.481	0.00613799		0.15249	1.16473	0.663-2.047	0.596234
Gene_model	1.01322	2.75447	2.013-3.769	2.36916e-10		1.07024	2.91608	2.123-4.005	3.79287e-11
