# Supplementary material for: Peripheral immune signature resembles tumor microenvironment and predicts clinical outcomes in head and neck squamous cell carcinoma
Source: Front Immunol. 2022 Sep 6;13:915207. doi: 10.3389/fimmu.2022.915207 (PMC9486472; doi:10.3389/fimmu.2022.915207)
Supplement: Supplementary file 6 [file Table_3.xlsx]

## Sheet: Sheet1
Table S3 Mann Whitney U test of pNLR and immune markers proportion in tumor tissue in the groups with and without lymph node metastasis
Variables	N0	N1+N2	P_value
pNLR	1.61 (0.95-2.53)	2.15 (1.68-2.84)	0.0042
CD3	0.43 (0.13-0.88)	0.20 (0.07-0.42)	0.0043
CD11b	0.18 (0.05-0.46)	0.24 (0.09-0.39)	0.6057
CD19	0.17 (0.02-0.46)	0.07 (0.01-0.29)	0.194
CD11b/CD3	0.40 (0.14-1.75)	0.89 (0.21-2.46)	0.0863
CD11b/CD19	1.24 (0.29-8.26)	1.26 (0.40-23.32)	0.6231
CD11b/(CD3+CD19)	0.31 (0.09-0.95)	0.39 (0.18-2.07)	0.1697
